# Supplementary material for: Modulation of Cellular NAD+ Attenuates Cancer-Associated Hypercoagulability and Thrombosis via the Inhibition of Tissue Factor and Formation of Neutrophil Extracellular Traps
Source: Int J Mol Sci. 2021 Nov 8;22(21):12085. doi: 10.3390/ijms222112085 (PMC8584923; doi:10.3390/ijms222112085)
Supplement: Supplementary file 1 [file ijms-22-12085-s001.zip]

Archive with 1 entries (1 files):
- ijms-1412540-supplementary.pdf
